# Supplementary material for: Gene regulatory network resource aids in predicting trans-acting regulators of biosynthetic gene clusters in Aspergillus fumigatus
Source: mBio. 2025 Feb 18;16(3):e03874-24. doi: 10.1128/mbio.03874-24 (PMC11898546; doi:10.1128/mbio.03874-24)
Supplement: Supplemental tables — Tables S1 to S7. [file mbio.03874-24-s0002.xlsx]

## Sheet: Table key
	The following is a high-level key for the information contained in each supplemental table
	S1	Data from UHPLC-LCMS/MS analysis with rogA and hsfA mutants
	S2	Data from UHPLC-LCMS/MS analysis with skn7 and rofA mutants
	S3	Signals of hel/ftm transcripts via semi-quantitative reverse transcription polymerase chain reaction (sqRT-PCR) with skn7 and rofA mutants
	S4	Data from UHPLC-LCMS/MS analysis with nsdD mutants
	S5	Signals of has/xan transcripts via semi-quantitative reverse transcription polymerase chain reaction (sqRT-PCR) with nsdD mutants
	S6	List of strains used in this project
	S7	List of primers used in this project

## Sheet: Table S1.
Table S1. Peak signals from UHPLC-LCMS/MS analysis with rogA and hsfA mutants
rt = Retention tim (min) PeakMZ: Molecular weight of the peak -: not detected because of the low amount
Sample		Gliotoxin			Bis(methyl)gliotoxin
		peakMz	rt (min)	peakIntensity	peakMz	rt (min)	peakIntensity
WT	sample -1	327.046	12.9926	77253056	357.093	13.1873	46850464
	sample -2	327.046	13.0128	75542844	357.093	13.2079	35335200
	sample -3	327.046	13.0288	81837632	357.093	13.1964	42992832
ΔrogA	sample -1	327.046	12.9772	107382800	357.093	13.1946	66186328
	sample -2	327.046	12.9798	124810200	357.093	13.1853	64611072
	sample -3	327.046	12.9712	148245261	357.093	13.1892	72251548
OErogA	sample -1	327.046	12.9838	68631000	357.093	13.1785	33494438
	sample -2	327.046	12.9839	65676128	357.093	13.1887	32481514
	sample -3	327.046	12.984	72985422	357.093	13.1812	30895460
KDhsfA	sample -1	327.046	12.9941	5.53249e+08	357.093	13.1896	38190976
	sample -2	327.046	12.9925	5.46042e+08	357.093	13.1755	34334948
	sample -3	327.046	12.9936	531254795	357.093	13.1935	40251647
OEhsfA	sample -1	-	-	-	357.093	13.1818	310818
	sample -2	-	-	-	357.093	13.1926	245229
	sample -3	-	-	-	357.094	13.1867	225123
sample		Gliotoxin			Bis(methyl)gliotoxin
		peakMz	rt (min)	peakIntensity	peakMz	rt (min)	peakIntensity
WT	sample -1	327.048	12.999	889339	357.094	13.1879	6.91134e+06
	sample -2	327.047	12.9754	1.72603e+06	357.094	13.1874	8601648
	sample -3	327.046	12.9978	998036	357.093	13.1876	12750359
OEgliZ	sample -1	327.047	12.991	53216412	357.093	13.1777	97555264
	sample -2	327.047	12.9864	99368648	357.093	13.1722	145186192
	sample -3	327.046	12.9978	56301002	357.094	13.1731	125264526
OErogA	sample -1	327.047	12.9785	328622	357.094	13.1808	465334
	sample -2	327.047	12.965	154798	357.094	13.1672	265580
	sample -3	327.047	12.9932	20271	357.094	13.1678	119943
OErogA OEgliZ	sample -1	327.047	12.9673	43710948	357.094	13.1785	5436180
	sample -2	327.047	12.9706	55739616	357.094	13.1759	4.04026e+06
	sample -3	327.047	12.9837	48521980	357.094	13.1741	4255263
OEhsfA	sample -1	327.047	13.0044	98183.4	357.094	13.1697	1925093
	sample -2	327.047	12.9947	76517.8	357.094	13.1798	4.97659e+06
	sample -3	327.046	13.0041	51985.4	357.094	13.1685	2297410
OhsfA OEgliZ	sample -1	327.047	12.9653	1.22409e+06	357.094	13.1838	10386262
	sample -2	327.047	12.9813	1.45436e+06	357.094	13.1823	9934550
	sample -3	327.046	12.978	1.30641e+06	357.094	13.1776	9708835

## Sheet: Table S2.
Table S2. Data from UHPLC-LCMS/MS analysis with skn7 and rofA mutants
rt = Retention tim (min) PeakMZ: Molecular weight of the peak
Sample		Helvolic Acid			Fumitremorgin C
		peakMz	rt (min)	peakIntensity	peakMz	rt (min)	peakIntensity				`
Standard (10 pmol)		569.308	20.34	784284	380.196	15.4064	20250948
WT	sample -1	569.31	20.3224	158677	380.196	15.4023	872544
	sample -2	569.309	20.3333	135892	380.196	15.3919	752054
	sample -3	569.308	20.3171	92061.7	380.196	15.4172	676241
Δskn7	sample -1	569.309	20.3151	224052	380.197	15.395	1.3842e+06
	sample -2	569.31	20.3187	221930	380.196	15.3939	1.49991e+06
	sample -3	569.31	20.308	210622	380.196	15.4018	1.56704e+06
OEskn7	sample -1	569.31	20.3217	170803	380.196	15.4006	2.4425e+06
	sample -2	569.309	20.3174	166214	380.196	15.3955	1.5535e+06
	sample -3	569.309	20.3372	150027	380.197	15.4112	1.70932e+06
Sample		Helvolic Acid			Fumitremorgin C
		peakMz	rt (min)	peakIntensity	peakMz	rt (min)	peakIntensity				`
Standard (10 pmol)		569.308	20.34	784284	380.196	15.4064	20250948
WT	sample -1	569.314	20.3147	41390716	380.196	15.4024	1.2977e+06
	sample -2	569.313	20.3049	27465732	380.196	15.4074	1.168e+06
	sample -3	569.314	20.3327	43017392	380.196	15.3892	1.14438e+06
ΔrofA	sample -1	569.313	20.3385	33584180	380.196	15.4097	331180
	sample -2	569.313	20.3084	31521384	380.196	15.392	407704
	sample -3	569.314	20.3236	48284668	380.196	15.4146	516716
OErofA	sample -1	569.314	20.3372	20859734	380.196	15.4104	1.93655e+06
	sample -2	569.313	20.3307	37386708	380.196	15.3837	819238
	sample -3	569.314	20.3218	51872572	380.196	15.3802	834365

## Sheet: Table S3.
Table S3. Signals of hel/ftm transcripts via semi-quantitative reverse transcription polymerase chain reaction (sqRT-PCR) from skn7 and rofA mutants
Secondary Metabolite	Gene name	Gene ID	Putative Function	Absolute Expression Level (normalized with actin)					Relative Expression level (normalized with actin)
				WT	Δskn7	OEskn7	ΔrofA	OErofA	WT	Δskn7	OEskn7	ΔrofA	OErofA
Helvolic acid (hel)	helA	AFUA_4G14770	Oxidosqualene cyclase	0.52 ± 0.01	1.42 ± 0.10	0.86 ± 0.02	1.28 ± 0.05	1.00 ± 0.13	1.00 ± 0.02	2.73 ± 0.21	1.66 ± 0.05	2.47 ± 0.10	1.93 ± 0.26
	helB1	AFUA_4G14780	Cytochrome P450 monooxygenase	1.77 ± 0.10	4.13 ± 0.16	0.86 ± 0.08	2.8 ± 0.15	1.45 ± 0.14	1.00 ± 0.05	2.32 ± 0.09	0.48 ± 0.04	1.57 ± 0.08	0.81 ± 0.07
	helB2	AFUA_4G14790	Cytochrome P450 monooxygenase	0.43 ± 0.01	0.77 ± 0.00	1.01 ± 0.07	0.72 ± 0.00	0.24 ± 0.01	1.00 ± 0.04	1.79 ± 0.01	2.34 ± 0.18	1.69 ± 0.00	0.56 ± 0.02
	helC	AFUA_4G14800	Short-chain dehydrogenase/reductase	1.28 ± 0.00	1.65 ± 0.08	0.63 ± 0.07	2.10 ± 0.74	1.51 ± 0.58	1.00 ± 0.00	1.28 ± 0.06	0.49 ± 0.05	1.64 ± 0.58	1.18 ± 0.45
	helB3	AFUA_4G14810	Cytochrome P450 monooxygenase	0.93 ± 0.21	0.66 ± 0.13	1.21 ± 0.26	2.33 ± 0.05	0.80 ± 0.07	1.00 ± 0.22	0.71 ± 0.14	1.29 ± 0.28	2.51 ± 0.05	0.86 ± 0.08
	helD1	AFUA_4G14820	Acyltransferase	0.38 ± 0.07	0.95 ± 0.03	0.49 ± 0.09	0.65 ± 0.06	0.31 ± 0.02	1.00 ± 0.20	2.47 ± 0.09	1.27 ± 0.25	1.71 ± 0.16	0.82 ± 0.05
	helB4	AFUA_4G14830	Cytochrome P450 monooxygenase	1.01 ± 0.05	1.13 ± 0.05	1.05 ± 0.19	1.19 ± 0.01	0.57 ± 0.03	1.00 ± 0.05	1.11 ± 0.05	1.04 ± 0.18	1.18 ± 0.00	0.57 ± 0.03
	helD2	AFUA_4G14840	Acyltransferase	0.54 ± 0.05	0.79 ± 0.04	0.99 ± 0.07	1.67 ± 0.02	0.78 ± 0.03	1.00 ± 0.10	1.44 ± 0.08	1.81 ± 0.13	3.10 ± 0.04	1.44 ± 0.07
	helE	AFUA_4G14850	3-Ketosteroid-Δ1-dehydrogenase	0.79 ± 0.14	1.09 ± 0.09	1.56 ± 0.03	1.31 ± 0.00	0.44 ± 0.06	1.00 ± 0.18	1.38 ± 0.12	1.96 ± 0.03	1.62 ± 0.01	0.54 ± 0.07
Fumitremorgin (ftm)	ftmA/ftmPS	AFUA_8G00170	NRPS	0.63 ± 0.05	1.10 ± 0.09	0.89 ± 0.2	0.88 ± 0.00	0.57 ± 0.00	1.00 ± 0.08	1.74 ± 0.14	1.40 ± 0.03	1.40 ± 0.00	0.90 ± 0.00
	ftmC	AFUA_8G00190	Cytochrome P450 monooxygenase	1.95 ± 0.07	1.51 ± 0.15	1.71 ± 0.2	1.95 ± 0.05	3.72 ± 0.34	1.00 ± 0.03	0.77 ± 0.07	0.87 ± 0.10	1.00 ± 0.02	1.91 ± 0.17
	ftmD	AFUA_8G00200	O-methyltransferase	2.59 ± 0.12	2.10 ± 0.17	1.73 ± 0.18	1.94 ± 0.07	3.56 ± 0.06	1.00 ± 0.04	0.81 ± 0.06	0.66 ± 0.07	0.75 ± 0.02	1.37 ± 0.02
	ftmB/ftmPT1	AFUA_8G00210	PT	1.13 ± 0.52			0.52 ± 0.03	0.92 ± 0.07	1.00 ± 0.07			0.46 ± 0.03	0.81 ± 0.06
	ftmE	AFUA_8G00220	Cytochrome P450 monooxygenase	0.89 ± 0.04	0.73 ± 0.07	0.84 ± 0.10	1.11 ± 0.09	1.11 ± 0.07	1.00 ± 0.04	0.82 ± 0.08	0.94 ± 0.11	1.24 ± 0.10	1.25 ± 0.08
	ftmF/ftmOx1	AFUA_8G00230	Dioxygenase	1.14 ± 0.05	1.16 ± 0.06	1.16 ± 0.15	1.3 ± 0.03	0.9 ± 0.04	1.00 ± 0.04	1.01 ± 0.05	1.02 ± 0.13	1.14 ± 0.03	0.79 ± 0.03
	ftmG	AFUA_8G00240	Cytochrome P450 monooxygenase	1.37 ± 0.07	1.32 ± 0.09	0.88 ± 0.14	0.98 ± 0.08	2.14 ± 0.36	1.00 ± 0.05	0.96 ± 0.06	0.64 ± 0.10	0.71 ± 0.06	1.55 ± 0.26
	ftmH/ftmPT2	AFUA_8G00250	PT	1.74 ± 0.07	1.17 ± 0.01	1.46 ± 0.06	1.14 ± 0.02	2.25 ± 0.21	1.00 ± 0.05	0.67 ± 0.00	0.84 ± 0.03	0.65 ± 0.01	1.44 ± 0.12
	ftmI	AFUA_8G00260	Ankyrin-repeat protein

## Sheet: Table S4.
Table S4. Data from UHPLC-LCMS/MS analysis with nsdD mutants
rt = Retention tim (min) PeakMZ: Molecular weight of the peak
Sample		Terezine D			Xanthocillin
		peakMz	rt (min)	peakIntensity	peakMz	rt (min)	peakIntensity
Standard (10 pmol)		326.186	14.5634	292441152	-	-	-
WT	sample -1	326.186	14.5645	11888239	287.083	17.1328	106542
	sample -2	326.186	14.5546	8292652	287.082	17.1957	79160.2
	sample -3	326.186	14.5607	15342278	287.082	17.1274	666936
ΔnsdD	sample -1	326.186	14.5541	31553366	287.083	17.1318	668373
	sample -2	326.186	14.554	34501068	287.082	17.1154	1.41959e+06
	sample -3	326.186	14.5611	46494204	287.083	17.1282	41541.1
OEnsdD	sample -1	326.186	14.5619	15269993	287.082	17.1105	557457
	sample -2	326.186	14.5636	21545976	287.082	17.1014	1.32354e+06
	sample -3	326.186	14.5588	25720704	287.082	17.1353	269985

## Sheet: Table S5.
Table S5. Signals of has/xan transcripts via semi-quantitative reverse transcription polymerase chain reaction (sqRT-PCR) with nsdD mutants
Secondary Metabolite	Gene name	Gene ID	Putative Function	Absolute Expression Level (normalized with actin)			Relative Expression level (normalized with actin)
				WT	ΔnsdD	OEnsdD	WT	ΔnsdD	OEnsdD
Hexadehydroastechrome (has)	hasA	AFUA_3G12890	Zn(II)2Cys6 TF	0.67 ± 0.04	1.89 ± 0.27	0.80 ± 0.03	1.00 ± 0.06	2.68 ± 0.40	1.18 ± 0.05
	hasB	AFUA_3G12900	MFS transporter
	hasC	AFUA_3G12910	Methyltransferase	0.04 ± 0.00	0.18 ± 0.00	0.08 ± 0.00	1.00 ± 0.08	3.92 ± 0.20	1.83 ± 0.08
	hasD/nrps5/pesF	AFUA_3G12920	NRPS	0.09 ± 0.02	0.30 ± 0.06	0.93 ± 0.02	1.00 ± 0.21	3.91 ± 0.70	9.78 ± 0.27
	hasE	AFUA_3G12930	7-DMATS	0.18 ± 0.04	1.16 ± 0.03	0.31 ± 0.03	1.00 ± 0.21	6.14 ± 0.19	1.65 ± 0.20
	hasF	AFUA_3G12940	Zn(II)2Cys6 TF (No impact on HAS production)
	hasG	AFUA_3G12950	FAD-binding domain protein	0.65 ± 0.06	0.80 ± 0.34	2.90 ± 1.48	1.00 ± 09	1.23 ± 0.53	4.44 ± 2.28
	hasH	AFUA_3G12960	Cytochrome P450 monooxygenase
Xanthocillin (xan)	xanA	AFUA_5G02670	ThiJ/Pfp1 domain protein
	xanB	AFUA_5G02660	Isocyanide synthase-dioxygenase	0.14 ± 0.02	0.39 ± 0.06	0.69 ± 0.05	1.00 ± 0.18	2.67 ± 0.40	4.68 ± 0.35
	xanC	AFUA_5G02655	Zn(II)2Cys6 TF	0.27 ± 0.01	0.39 ± 0.01	0.42 ± 0.03	1.00 ± 0.07	1.44 ± 0.06	1.56 ± 0.12
	xanD	AFUA_5G02656	DUF4149 domain protein
	xanE	AFUA_5G02640	O-methyltransferase
	xanF	AFUA_5G02630	Hypothetical protein
	xanG	AFUA_5G02620	P450 monooxygenase

## Sheet: Table S6.
Table S6. The list of strains used in this project
Name		Genotype
pyrG auxotroph	TFYL 80.1	ΔnkuA::mluc, pyrG-
Wild type	TFYL 81.5	ΔnkuA::mluc
ΔrogA	TSCP 2.1	ΔrogA::AppyrG, ΔnkuA::mluc, pyrG-
OErogA	THS 25.1	AppyrG::pgpdA::rogA, ΔnkuA::mluc, pyrG-
KDhsfA	THS 27.1	AppyrG::pxylP::rogA, ΔnkuA::mluc, pyrG-
OEhsfA	THS 24.1	AppyrG::pgpdA::hsfA, ΔnkuA::mluc, pyrG-
OEgliZ	TJW 373.2	AppyrG::pgpdA::gliZ, ΔnkuA::mluc, pyrG-
OErogAOEgliZ	TJW 374.1	AppyrG::pgpdA::gliZ, pgpdA::rogA, ΔnkuA::mluc, pyrG-
OEhsfAOEgliZ	TJW 375.1	AppyrG::pgpdA::gliZ, pgpdA::hsfA, ΔnkuA::mluc, pyrG-
OEhsfAΔrogA	THS 33.1	AppyrG::pgpdA::rogA, pgpdA::hsfA, ΔnkuA::mluc, pyrG-
Δskn7	THS 5.2	Δskn7::pyrG, ΔnkuA::mluc, pyrG-
OEskn7	THS 19.1	AppyrG::pgpdA::skn7, ΔnkuA::mluc, pyrG-
ΔrofA	THS 7.1	ΔrofA::pyrG, ΔnkuA::mluc, pyrG-
OErofA	THS 15.1	AppyrG::pgpdA::rofA, ΔnkuA::mluc, pyrG-
ΔnsdD	THS 4.2	ΔnsdD::pyrG, ΔnkuA::mluc, pyrG-
OEnsdD	THS 13.5	AppyrG::pgpdA::nsdD, ΔnkuA::mluc, pyrG-
`

## Sheet: Table S7.
Table S7. The list of primers used in this project
Purpose	Name	Sequence (5’→3’)
Generating mutants
OErogA	AFUA_3g11990_5F	CGAGGCTTAGGCTTCTTCGAAC
	OE_afua_3g11990_5R	CCTCTCGGGCCATCTGTTCGTATAAGCTTCTCGACGATGACGTTGGCGCAAAGGC
	OE_afua_3g11990_3F	CTACCCCGCTTGAGCAGACATCACCATATGGCCGCCAATTCCAGTCCGTTC
	OE_afua_3g11990_3R	CCGGAGGGGTATCATAGATTCG
KDhsfA	afua_5g01900_5F	TACGTCTGTTCATGGGCAGG
	afua5g01900_pyrG_R	CGATATCAAGCTTATCGATACCGTCGACCAATCATCTCGCGCTATCATAAGTTGTGTC
	parapyrGF	GTCGACGGTATCGATAAGCTTG
	parapyrGR	ATTCGACAATCGGAGAGGCTGC
	paraPyrG_xylP_F	GTCGCTGCAGCCTCTCCGATTGTCGAATACTGATGCGAGCAACAGTATGC
	XylP_R	GTTGGTTCTTCGAGTCGATGAATGA
	XylP_afua5g01900_5UTR_F	CATTTTCATTCATCGACTCGAAGAACCAACTTATTTAGCGCTCGCAGTGCTCGAC
	afua_5g01900_R	ATCCTCCAGGTTCTCCAGCG
OEhsfA	OEhsfA+5UTR_5F	GGCTGCTGTCAGGAAAGTTG
	OEhsfA+5UTR_5R	CCAATTCGCCCTATAGTGAGTCGTATTACGCTGCTGACGAACAAAGGTTGTGGGTCAGAA
	OEhsfA+5UTR+3F	CAGCTACCCCGCTTGAGCAGACATCACCTTATTTAGCGCTCGCAGTGCTCGACCGCCTAA
	OEhsfA_5UTR_3R	GCCTGCGCATAGAGCTGTTC
OErogA -pyrG	3G11990recy5F	AGGCGCCACAGATTTTTCTCCC
	3G11990recy5R	CTCATGTTTGACAGCTTATCATCGATAAGCCTCGACGATGACGTTGGCGCAAAGGCTC
	AppyrG recyF	GCTTATCGATGATAAGCTGTCAAAC
	AppyrG recyR	GCTCTACCTACTTCGGAGAAGG
	3G11990recy confF	AGCAGCCGTTTGAGAGTCATGC
OEhsfA -pyrG	5G01900recy5F	TTAGCAAGGACAGTCCCGATGC
	5G01900recy5R	CTCATGTTTGACAGCTTATCATCGATAAGCCTGCTGACGAACAAAGGTTGTGGGTCAG
	AppyrG recyF	GCTTATCGATGATAAGCTGTCAAAC
	AppyrG recyR	GCTCTACCTACTTCGGAGAAGG
	5G01900recy confF	AACTGTCCTGAACGGTACGACC
OEgliZ	gliZOE5F	GTGAGCCATACTGAAGTCTCCG
	gliZOE5R	CCAATTCGCCCTATAGTGAGTCGTATTACGCGCTGACGAGTAGTTTGCTCTTTGGCG
	OEPyGF	CGTAATACGACTCACTATAGGGC
	OEPyGR	GGTGATGTCTGCTCAAGCGGG
	gliZOE3F	CAGCTACCCCGCTTGAGCAGACATCACCATGGCGACAGCTATGCAGGATGTGTCGC
	gliZOE3R	TCCGCACAAAGACAAAGGTGGC
	gliZOEconfR	TTTCGGACAGTGGGAACAGTGG
Δskn7	AFUA_6G12522_5F	GGTGCGGGTAGAATATCCGC
	KO_afua_6G12522_5R	CGATATCAAGCTTATCGATACCGTCGACCTATAATGTGCGCCGAGATGTGGAGAGA
	KO_afua_6G12522_3F	GTCGCTGCAGCCTCTCCGATTGTCGAATACTTAAAATGAACGCTTCTCAATCTGTGC
	KO_afua_6G12522_3R	TGCAATCTGGAGCATTCCGC
OEskn7	AFUA_6G12522_5F	GGTGCGGGTAGAATATCCGC
	OE_afua_6G12522_5R	CCAATTCGCCCTATAGTGAGTCGTATTACGCTATAATGTGCGCCGAGATGTGGAGAGA
	OE_afua_6G12522_3F	CAGCTACCCCGCTTGAGCAGACATCACCATGGAGGGTGGCCAGACCACGACCAACACCGC
	OE_afua_6G12522_3R	CTGTCAGTAGATGCTCGCCA
ΔrofA	AFUA_4G14945_5F	AACGATGGGAACTATCCGCC
	KO_afua_4G14945_5R	CGATATCAAGCTTATCGATACCGTCGACAGCAATGGAACGTCTGTCGCTTTGGCAA
	KO_afua_4G14945_3F	GTCGCTGCAGCCTCTCCGATTGTCGAATTGGGAAGCCAAGTATTTCCCCTGACCTTCC
	KO_afua_4G14945_3R	GAAGACGACATCAGCGAGCC
OErofA	AFUA_4G14945_5F	AACGATGGGAACTATCCGCC
	OE_afua_4G14945_5R	CCAATTCGCCCTATAGTGAGTCGTATTACGAGCAATGGAACGTCTGTCGCTTTGGCAA
	OE_afua_4G14945_3F	CAGCTACCCCGCTTGAGCAGACATCACCATGTCACGGCAACCGAAACTTTGCCCTAAGTC
	OE_afua_4G14945_3R	GACATGCAGTATCACCAGCG
ΔnsdD	AFUA_3G13870_5F	TCCTGCTTCTCATCCTCGCC
	KO_afua_AFUA_3G13870_5R	CGATATCAAGCTTATCGATACCGTCGACTTTCCACTACTAGCCACTGCCGCCTGCGAA
	KO_afua_AFUA_3G13870_3F	GTCGCTGCAGCCTCTCCGATTGTCGAATGGGATTAGAAGTGCTAGGCGTTCTGTGTCCCA
	KO_afua_AFUA_3G13870_3R	TCTATCTGGAGGCCCATGCG
OEnsdD	AFUA_3G13870_5F	TCCTGCTTCTCATCCTCGCC
	OE_afua_AFUA_3G13870_5R	CCAATTCGCCCTATAGTGAGTCGTATTACGTTTCCACTACTAGCCACTGCCGCCTGCGAA
	OE_afua_AFUA_3G13870_3F	CAGCTACCCCGCTTGAGCAGACATCACCATGGGGTCATTAGAGGCAACACATAGACAG
	OE_afua_AFUA_3G13870_3R	TCGTAGATGTCCAAGTGGCG
semi-qPCR
	act1_semiqF	TAGCGTTCTGGGTCTGGAAAGC
	act1_semiqR	ACAGAGAGGCCAGAATGGAACC
	afua_3g11990_semiq_F	GAATTCGTTCCTGCCGCTTC
	afua_3g11990_semiq_R	AGAGCGATGCAGACCTAAGC
	afua_5g01900_semiq_F	GAGGCGCAGGCAAAAAGAAA
	afua_5g01900_semiq_R	CAGCTGACGAACAAAAGAAGCA
	6g09630(gliZ)_semiqF	GACTTCGTTTTCCCCGGACT
	6g09630(gliZ)_semiqR	TCTGGAGGCATTTGCAGGAG
	6g09710(gliA)_semiq_F	TACCTGCCGACCTACTTCCA
	6g09710(gliA)_semiq_R	TCCAGGTCGAGGGTGTAGAG
	6g09720(gliN)_semiqF	GAACCCGGACCCCAAGCTG
	6g09720(gliN)_semiqR	CCCAAACCGTGTTAAACCGAAG
	6g09660(gliP)_semiq_F	GATTCCACATCGTGCCGTAG
	6g09660(gliP)_semiq_R	CAGGGGTAGTGTTGCCAGGA
	6g09730(gliF)_semiq_F	GACCAAGTCTACCTCCCCCA
	6g09730(gliF)_semiq_F	AGGAAGCACCACTAACTGCT
	2g11120(gtmA)_semiq_F	GAAGGCATGTTGGAGACCAC
	2g11120(gtmA)_semiq_R	TTGAGCTTGCAAGTATACCCC
